# Supplementary material for: Multiproxy analysis unwraps origin and fabrication biographies of Sardinian figurines: On the trail of metal-driven interaction and mixing practices in the early first millennium BCE
Source: PLoS One. 2025 Sep 10;20(9):e0328268. doi: 10.1371/journal.pone.0328268 (PMC12422461; doi:10.1371/journal.pone.0328268)
Supplement: S2 Table — Chemical composition (in mass%), lead isotope ratios, osmium isotope ratios and osmium concentrations, copper isotope values (in ‰ relative ton NIST SRM 976) and tin isotope composition as individual isotopic values relative to NIST SRM 3161a reference material and Puratronic in-house reference material (in ‰ and as δSn in ‰ u–1) of Sardinian bronzetti and ingots of the study (data: D Berger, G Brügmann, M Brauns B Höppner, N Lockhoff, CEZA). (XLSX) [file pone.0328268.s002.xlsx]

## Sheet: Chemical compostion
S2 Table. Chemical composition (in mass%), lead isotope ratios, osmium isotope ratios and osmium concentrations, copper isotope values (in ‰ relative ton NIST SRM 976) and tin isotope composition as individual isotopic values relative to NIST SRM 3161a reference material and Puratronic in-house reference material (in ‰ and as δSn in ‰ u–1) of Sardinian bronzetti and ingots of the study.
Lab. no.	Orig. ID	Site	Cu	Mn	Fe	Co	Ni	Zn	As	Se	Ag	Cd	Sn	Sb	Te	Pb	Bi	Fe	Mn	Co	Ni	Cu	Zn	Ga	As	Ag	Cd	In	Sn	Sb	Te	Au	Pb	Bi
			[%]	[%]	[%]	[%]	[%]	[%]	[%]	[%]	[%]	[%]	[%]	[%]	[%]	[%]	[%]	[%]	[%]	[%]	[%]	[%]	[%]	[%]	[%]	[%]	[%]	[%]	[%]	[%]	[%]	[%]	[%]	[%]
			EDXRF															ICP-Q-MS
MA-202494	A1401	Su Monte	97	0.01	0.05	0.01	0.02	0.1	0.01	0.005	0.044	0.002	0.73	0.036	0.005	1.86	0.01	0.0037	0.00013	0.0005	0.017	97.4	0.00527939	2e-05	0.066	0.05	1.16857e-05	2.84989e-05	0.23	0.01	0.00481	0.000728193	2.18	0.005
MA-202495	A1798	Su Monte	99	0.01	0.05	0.01	0.02	0.1	0.005	0.005	0.002	0.002	0.004	0.008	0.005	0.7	0.005	0.0031	0.00076	0.0019	0.022	99.2	0.0046		0.017	0.0002	0.000132	5e-05	0.00121638	0.0003	1.94969e-05	0.00095303	0.73	0.0003
MA-202496	A1067	Su Monte	100	0.01	0.05	0.01	0.01	0.1	0.014	0.005	0.011	0.002	0.003	0.006	0.005	0.16	0.005	0.0037	0.00018	0.0019	0.008	99.8	0.00156241		0.017	0.01	1.21391e-05	2e-05	0.0006	0.0002	1.97243e-05	0.000964147	0.13	0.0003
MA-202497	A1346	unknown	89	0.01	0.06	0.02	0.03	0.1	0.31	0.005	0.021	0.005	9.7	0.024	0.005	0.62	0.017	0.0561	0.00043	0.0177	0.03	88.4	0.0034		0.267	0.021	6.1553e-06	0.00059	10.66	0.016	0.0013	0.00124046	0.49	0.013
MA-202498	A921	Su Monte	85	0.01	0.35	0.01	0.04	0.1	1.27	0.007	0.023	0.01	13.6	0.042	0.005	0.12	0.005
MA-202499	B467	Abini	90	0.01	0.05	0.02	0.03	0.1	0.35	0.005	0.071	0.005	8.7	0.029	0.005	0.3	0.005
MA-202500	B468	Abini	92	0.01	0.52	0.02	0.01	0.1	0.005	0.005	0.031	0.005	6.8	0.013	0.005	0.47	0.005	0.489	0.0002	0.018	0.01	91.6	0.0465	0.00017	0.014	0.039	1.16459e-05	0.00122	7.34	0.006	0.000239109	0.000725715	0.44	0.001
MA-202501	A2295	Su Monte	90	0.01	0.05	0.01	0.03	0.1	0.15	0.005	0.052	0.005	5.9	0.02	0.005	3.9	0.02	0.0404	0.00016	0.0101	0.026	87.9	0.00425767		0.217	0.053	1.30372e-05	7e-05	5.86	0.009	0.0003	0.00262736	5.9	0.001
MA-202502	A1864	Su Monte	94	0.01	0.05	0.01	0.02	0.1	0.47	0.006	0.092	0.005	4.7	0.03	0.005	0.63	0.005	0.0211	5e-05	0.0111	0.026	93.6	0.0072	7e-05	0.499	0.105	1.30302e-05	5e-05	4.82	0.024	0.00585	0.00081198	0.83	0.002
MA-202503	C730/1	Su Monte	95	0.01	0.05	0.03	0.03	0.1	0.76	0.006	0.155	0.005	3.8	0.034	0.005	0.59	0.005	0.07	0.00118	0.0292	0.032	93.7	0.0119	0.00012	0.762	0.189	1.05508e-05	8e-05	4.43	0.04	0.01459	0.000657473	0.77	0.003
MA-202504	C2958	Su Monte	82	0.01	0.52	0.03	0.07	0.1	0.35	0.005	0.038	0.005	5	0.288	0.005	11.3	0.03	0.4236	9e-05	0.025	0.064	76.8	0.0217	0.00026	0.47	0.05	1.26305e-05	0.00012	5.7	0.352	0.000259325	0.00078707	16.1	0.008
MA-202505	C938	Su Monte	Pb
MA-202506	C1838	Su Monte	86	0.01	0.49	0.05	0.06	0.1	0.26	0.006	0.079	0.01	11.7	0.261	0.005	1.12	0.01	0.507	0.0004	0.0533	0.067	85.8	0.0191	0.00026	0.289	0.076	1.07868e-05	0.00014	11.44	0.282	0.0006	0.000672182	1.46	0.007
MA-202507	C2214	Su Monte	90	0.01	0.05	0.01	0.05	0.1	0.193	0.005	0.058	0.005	8.8	0.119	0.005	0.43	0.005	0.0106	0.00093	0.0093	0.048	89.2	0.00749667	6e-05	0.186	0.067	1.65935e-05	0.00025	9.78	0.137	0.0031	0.00103403	0.57	0.006
MA-202508	C3000	Su Monte	89	0.01	0.05	0.01	0.05	0.1	0.15	0.005	0.055	0.005	8	0.133	0.005	2.08	0.02	0.0049	4e-05	0.0097	0.048	87.8	0.0129	3e-05	0.168	0.07	2.13431e-05	0.0006	9.47	0.113	0.00239	0.00133	2.32	0.014
MA-202509	B214	Abini	89	0.01	0.05	0.01	0.05	0.1	0.285	0.006	0.125	0.005	9.5	0.75	0.005	0.2	0.034
MA-202510	2566-2	unknown	90	0.01	0.05	0.03	0.03	0.1	0.52	0.006	0.074	0.005	7.5	0.02	0.009	1.51	0.01
MA-202511	2566-4	unknown	90	0.01	0.05	0.01	0.02	0.1	0.22	0.009	0.017	0.005	9.3	0.016	0.005	0.88	0.005	0.0363	0.0005	0.0104	0.025	88.7	0.00510972		0.266	0.017	6.10768e-06	0.00038	9.42	0.021	0.0022	0.00315315	1.46	0.002
MA-202512	2566-5	unknown	81	0.01	0.21	0.01	0.01	0.1	0.1	0.005	0.035	0.01	17.5	0.034	0.005	1.25	0.01
MA-202513	2566-1	unknown	89	0.01	0.05	0.02	0.04	0.1	0.43	0.007	0.029	0.005	9.9	0.041	0.005	0.4	0.005	0.0332	0.0004	0.0204	0.039	89.6	0.0081		0.282	0.027	1.33226e-05	0.00048	9.62	0.037	0.0015	0.00268486	0.29	0.003
MA-202514	2566-3	unknown	94	0.01	0.05	0.03	0.04	0.1	0.48	0.005	0.05	0.005	4.8	0.098	0.005	0.69	0.005
MA-202515	A1472-43221a	Santa Vittoria	88	0.01	0.05	0.01	0.03	0.1	0.01	0.005	0.055	0.005	8.7	0.039	0.005	2.73	0.07	0.007	2e-05	0.0022	0.029	86	0.00541857	4e-05	0.083	0.06	1.19938e-05	0.00029	9.41	0.023	0.0009	0.000747392	4.32	0.065
MA-202516	A1472-43221b	Santa Vittoria	93	0.01	0.05	0.01	0.02	0.1	0.64	0.008	0.099	0.005	6.1	0.033	0.005	0.4	0.005
MA-202517	A1472-43221c	Santa Vittoria	89	0.01	0.05	0.01	0.03	0.1	0.25	0.007	0.025	0.005	9.6	0.053	0.005	0.64	0.005	0.0095	4e-05	0.0129	0.029	89.6	0.0079	4e-05	0.194	0.027	2.34343e-05	0.00035	9.54	0.034	0.00438	0.00146031	0.59	0.003
MA-202518	A1472-43221d	Santa Vittoria	89	0.01	0.05	0.02	0.03	0.1	0.13	0.006	0.037	0.005	8	0.075	0.005	2.33	0.01
MA-202519	A1472-43221e	Santa Vittoria	89	0.01	0.05	0.01	0.02	0.1	0.01	0.005	0.057	0.005	7.8	0.039	0.005	2.78	0.01	0.0051	8e-05	0.002	0.019	86.6	0.0032	8e-05	0.056	0.065	2.06945e-05	0.00012	9.12	0.035	0.00077	0.00128958	4.08	0.003
MA-202520	A1472-43221f	Santa Vittoria	91	0.01	0.05	0.02	0.04	0.1	0.3	0.005	0.037	0.005	7.8	0.11	0.005	1.08	0.01
MA-202521	A1472-43221g	Santa Vittoria	89	0.01	0.05	0.02	0.03	0.1	0.28	0.009	0.017	0.005	8.7	0.037	0.005	2.11	0.01	0.0303	8e-05	0.0144	0.031	89	0.0148	4e-05	0.277	0.021	2.2044e-05	0.00037	9	0.026	0.00989	0.00137367	1.61	0.005
MA-202522	A1472-43221t	Santa Vittoria	89	0.01	0.05	0.01	0.02	0.1	0.064	0.005	0.056	0.01	10.4	0.088	0.005	0.45	0.005	0.0057	0.00019	0.0017	0.019	89.2	0.0098	8e-05	0.047	0.066	2.02174e-05	8e-05	10.14	0.087	0.00038	0.00125985	0.44	0.004
MA-202523	A1472-43221p	Santa Vittoria	93	0.01	0.05	0.03	0.02	0.1	0.62	0.007	0.13	0.005	6	0.026	0.005	0.53	0.005	0.0081	0.00025	0.0233	0.027	92	0.0126	4e-05	0.591	0.147	1.09402e-05	0.00012	6.43	0.015	0.00716	0.00068174	0.76	0.002
MA-202524	A1472-43221r	Santa Vittoria	90	0.01	0.05	0.03	0.03	0.1	0.41	0.005	0.024	0.005	9.2	0.045	0.005	0.6	0.005
MA-202525	A1472-43221l	Santa Vittoria	88	0.01	0.05	0.01	0.03	0.1	0.22	0.006	0.021	0.01	10.1	0.036	0.005	1.37	0.01	0.0178	0.00024	0.0132	0.03	87.7	0.0098545	4e-05	0.219	0.026	2.18125e-05	0.00045	10.65	0.024	0.00408	0.00135925	1.29	0.003
MA-202526	A1472-43221s	Santa Vittoria	91	0.01	0.05	0.02	0.03	0.1	0.31	0.005	0.048	0.005	8.4	0.052	0.005	0.17	0.005
MA-202527	A1472-43221o	Santa Vittoria	86	0.01	0.05	0.02	0.03	0.1	0.18	0.007	0.012	0.01	12.3	0.021	0.005	1.66	0.01
MA-202528	A1472-43221i	Santa Vittoria	89	0.01	0.05	0.01	0.02	0.1	0.09	0.005	0.043	0.005	9.7	0.074	0.005	1.33	0.01
MA-202529	A1472-43221n	Santa Vittoria	88	0.01	0.05	0.01	0.03	0.1	0.01	0.005	0.062	0.005	6	0.053	0.005	5.6	0.01
MA-202530	A1472-43221h	Santa Vittoria	86	0.01	0.05	0.01	0.02	0.1	0.17	0.005	0.093	0.01	11.3	0.127	0.005	2.07	0.01
MA-202531	A1472-43221m	Santa Vittoria	90	0.01	0.05	0.01	0.02	0.1	0.094	0.005	0.033	0.005	9.9	0.075	0.005	0.28	0.005
MA-202532	43024	Santa Vittoria	90	0.01	0.05	0.03	0.03	0.1	0.4	0.008	0.023	0.005	8.9	0.029	0.005	0.59	0.007
MA-202533	43025	Santa Vittoria	81	0.01	0.05	0.01	0.02	0.1	0.01	0.005	0.058	0.01	13.5	0.062	0.01	5.2	0.01	0.0057	4e-05	0.0025	0.018	81.8	0.0105121	4e-05	0.066	0.063	2.32681e-05	9e-05	13.3	0.043	0.000477732	0.00144995	4.73	0.003
MA-202534	43027	Santa Vittoria	92	0.01	0.05	0.02	0.03	0.1	0.44	0.01	0.036	0.005	7.2	0.015	0.009	0.07	0.005
MA-202535	43031	Santa Vittoria	87	0.01	0.05	0.01	0.02	0.1	0.05	0.005	0.033	0.01	12.8	0.024	0.005	0.35	0.005
MA-202536	43032	Santa Vittoria	86	0.01	0.05	0.01	0.03	0.1	0.02	0.005	0.072	0.01	13.5	0.092	0.005	0.63	0.005
MA-202537	43033	Santa Vittoria	88	0.01	0.05	0.02	0.02	0.1	0.31	0.006	0.036	0.01	11.6	0.038	0.005	0.22	0.02
MA-202538	43034	Santa Vittoria	85	0.01	0.05	0.01	0.02	0.1	0.16	0.007	0.039	0.01	14	0.065	0.005	0.82	0.005
MA-202539	43035	Santa Vittoria	88	0.01	0.05	0.01	0.03	0.1	0.179	0.005	0.044	0.01	11.9	0.052	0.005	0.18	0.007	0.0054	8e-05	0.009	0.028	89.2	0.0126	4e-05	0.139	0.039	2.1288e-05	0.00024	10.34	0.03	0.00478	0.00132656	0.16	0.004
MA-202540	43036	Santa Vittoria	93	0.01	0.05	0.01	0.02	0.1	0.21	0.005	0.043	0.005	6	0.017	0.005	0.98	0.005
MA-202541	43037	Santa Vittoria	86	0.01	0.05	0.01	0.03	0.1	0.1	0.005	0.045	0.01	11.8	0.053	0.005	2.35	0.01	0.0065	0.00024	0.0117	0.027	85.9	0.0117435	0.0001	0.162	0.046	2.59937e-05	0.00049	11.49	0.049	0.00389	0.0016198	2.27	0.004
MA-202542	43038	Santa Vittoria	87	0.01	0.05	0.02	0.03	0.1	0.34	0.008	0.021	0.01	11.5	0.036	0.005	0.85	0.005	0.01	0.00015	0.0226	0.031	86.7	0.00733313	3e-05	0.249	0.02	1.62315e-05	0.00055	12.11	0.017	0.00789	0.00101147	0.78	0.002
MA-202543	43039	Santa Vittoria	83	0.01	0.05	0.01	0.01	0.1	0.045	0.005	0.082	0.01	16.1	0.075	0.005	0.37	0.005
MA-202544	43040	Santa Vittoria	91	0.01	0.05	0.01	0.03	0.1	0.2	0.007	0.028	0.005	7.6	0.046	0.005	0.81	0.009	0.0111	3e-05	0.0104	0.032	91.3	0.00773964	3e-05	0.169	0.028	1.71313e-05	0.00026	7.67	0.029	0.00769	0.00106754	0.78	0.004
MA-202545	43042	Santa Vittoria	87	0.01	0.05	0.01	0.01	0.1	0.028	0.005	0.06	0.01	12.1	0.046	0.005	0.28	0.005

## Sheet: Sn isotopy
S2 Table. Chemical composition (in mass%), lead isotope ratios, osmium isotope ratios and osmium concentrations, copper isotope values (in ‰ relative ton NIST SRM 976) and tin isotope composition as individual isotopic values relative to NIST SRM 3161a reference material and Puratronic in-house reference material (in ‰ and as δSn in ‰ u–1) of Sardinian bronzetti and ingots of the study.
Lab. no.	Orig. ID	Site	δ116Sn/120Sn	2SD	δ117Sn/120Sn	2SD	δ118Sn/120Sn	2SD	δ119Sn/120Sn	2SD	δ122Sn/120Sn	2SD	δ124Sn/120Sn	2SD	δ124Sn/116Sn	2SD	δ122Sn/116Sn	2SD	δ117Sn/120Sn	2SD	δSn	2SD	δSnkorr	2SD	δ116Sn/120Sn	2SD	δ117Sn/120Sn	2SD	δ118Sn/120Sn	2SD	δ119Sn/120Sn	2SD	δ122Sn/120Sn	2SD	δ124Sn/120Sn	2SD	δ124Sn/116Sn	2SD	δ122Sn/116Sn	2SD	δ117Sn/120Sn	2SD	δSn	2SD
			NIST 3161a	[‰]	NIST 3161a	[‰]	NIST 3161a	[‰]	NIST 3161a	[‰]	NIST 3161a	[‰]	NIST 3161a	[‰]	NIST 3161a	[‰]	NIST 3161a	[‰]	NIST 3161a	[‰]	NIST 3161a	[‰ u–1]	NIST 3161a	[‰ u–1]	Puratronic	[‰]	Puratronic	[‰]	Puratronic	[‰]	Puratronic	[‰]	Puratronic	[‰]	Puratronic	[‰]	Puratronic	[‰]	Puratronic	[‰]	Puratronic	[‰]	Puratronic	[‰ u–1]
MA-202501	A2295	Su Monte	-0.389964	0.0332551	-0.301626	0.0229114	-0.19496	0.0163091	-0.107216	0.0144916	0.204255	0.00590506	0.372591	0.0313183	0.761931	0.0657185	0.593751	0.0400292	-0.194373	0.00849359	0.0969833	0.00175281	0.0389092	0.00766993	-0.254964	0.0332551	-0.198626	0.0229114	-0.12696	0.0163091	-0.0702156	0.0144916	0.136255	0.00590506	0.248591	0.0313183	0.502931	0.0657185	0.390751	0.0400292	-0.128373	0.00849359	0.0306092	0.00766993
MA-202502	A1864	Su Monte	-0.482674	0.0208447	-0.376442	0.0137629	-0.244174	0.0164554	-0.131722	0.0148207	0.237438	0.0057678	0.459845	0.0177453	0.942745	0.0383285	0.720283	0.026468	-0.244736	0.00184154	0.119578	0.00130549	0.0945785	0.000583666	-0.347674	0.0208447	-0.273442	0.0137629	-0.176174	0.0164554	-0.0947218	0.0148207	0.169438	0.0057678	0.335845	0.0177453	0.683745	0.0383285	0.517283	0.026468	-0.178736	0.00184154	0.0849024	0.000583666
MA-202503	C730/1	Su Monte	-0.35135	0.00656548	-0.284611	0.0121837	-0.172655	0.00671536	-0.110994	0.00587865	0.149927	0.001	0.301489	0.00951231	0.652905	0.00628662	0.501329	0.00617595	-0.173624	0.00715225	0.0840385	0.00210642	0.0590385	0.00141517	-0.21635	0.00656548	-0.181611	0.0121837	-0.104655	0.00671536	-0.0739935	0.00587865	0.081927	0.001	0.177489	0.00951231	0.393905	0.00628662	0.298329	0.00617595	-0.107624	0.00715225	0.0503614	0.00141517
MA-202504	C2958	Su Monte	-0.2719	0.0137983	-0.22161	0.0145702	-0.131979	0.0110407	-0.089005	0.00414978	0.117944	0.0111526	0.228471	0.00983485	0.500389	0.0158586	0.38986	0.0120283	-0.132608	0.0124971	0.0647862	0.00203406	0.0397862	0.00120565	-0.1369	0.0137983	-0.11861	0.0145702	-0.0639794	0.0110407	-0.052005	0.00414978	0.0499441	0.0111526	0.104471	0.00983485	0.241389	0.0158586	0.18686	0.0120283	-0.0666078	0.0124971	0.0314766	0.00120565
MA-202506	C1838	Su Monte	-0.209792	0.0221566	-0.178802	0.0180129	-0.0958073	0.0150189	-0.0756099	0.00952676	0.099878	0.0133611	0.176215	0.0114253	0.385999	0.0330998	0.309666	0.0275751	-0.103192	0.01532	0.0505519	0.00240789	0.0255519	0.00151105	-0.0747917	0.0221566	-0.0758021	0.0180129	-0.0278073	0.0150189	-0.0386099	0.00952676	0.031878	0.0133611	0.052215	0.0114253	0.126999	0.0330998	0.106666	0.0275751	-0.0371919	0.01532	0.0176902	0.00151105
MA-202507	C2214	Su Monte	-0.271426	0.0232187	-0.223699	0.017575	-0.131757	0.00336189	-0.0872173	0.00526746	0.121235	0.00495905	0.231052	0.0070319	0.502494	0.0254577	0.392675	0.0254259	-0.136484	0.0150853	0.065154	0.00200503	0.040154	0.00115428	-0.136426	0.0232187	-0.120699	0.017575	-0.0637573	0.00336189	-0.0502173	0.00526746	0.053235	0.00495905	0.107052	0.0070319	0.243494	0.0254577	0.189675	0.0254259	-0.0704838	0.0150853	0.0318136	0.00115428
MA-202508	C3000	Su Monte	-0.147465	0.0190031	-0.127912	0.014881	-0.0673178	0.0110502	-0.0638072	0.0067184	0.0661862	0.0127859	0.118424	0.0169931	0.265868	0.0309962	0.213637	0.0283826	-0.064103	0.0183611	0.0350133	0.0022612	0.0100133	0.00155637	-0.0124649	0.0190031	-0.0249118	0.014881	0.000682178	0.0110502	-0.0268072	0.0067184	-0.00181376	0.0127859	-0.00557648	0.0169931	0.00686812	0.0309962	0.0106368	0.0283826	0.00189698	0.0183611	0.00247983	0.00155637
MA-202499	B467	Abini	-0.217402	0.025197	-0.170163	0.0336783	-0.109667	0.0165811	-0.0640905	0.0142235	0.111856	0.0208837	0.203324	0.0229456	0.420662	0.0393541	0.329208	0.0447293	-0.106069	0.0196868	0.0537803	0.00119977	-0.0042938	0.00626484	-0.0824017	0.025197	-0.067163	0.0336783	-0.0416668	0.0165811	-0.0270905	0.0142235	0.0438558	0.0208837	0.0793237	0.0229456	0.161662	0.0393541	0.126208	0.0447293	-0.0400688	0.0196868	-0.0125938	0.00626484
MA-202500	B468	Abini	-0.124827	0.00268656	-0.112263	0.0125184	-0.0565072	0.00574063	-0.052255	0.00313336	0.0370647	0.00770203	0.0666684	0.0109085	0.191478	0.00355357	0.161879	0.00206179	-0.0600065	0.0186848	0.0266851	0.00242053	0.00168507	0.00148993	0.0101727	0.00268656	-0.00926296	0.0125184	0.0114928	0.00574063	-0.015255	0.00313336	-0.0309353	0.00770203	-0.0573316	0.0109085	-0.0675225	0.00355357	-0.0411207	0.00206179	0.00599352	0.0186848	-0.005863	0.00148993
MA-202509	B214	Abini	-0.15	0.01	-0.12	0.004	-0.08	0.01	-0.05	0.002	0.08	0.01	0.14	0.03	0.3	0.04	0.24	0.02	-0.07	0.01	0.038	0.001	-0.02	0.004	-0.02	0.01	-0.02	0.004	-0.01	0.01	-0.01	0.002	0.01	0.01	0.02	0.03	0.04	0.04	0.03	0.02	0	0.01	-0.028	0.004
MA-202497	A1346	unknown	-0.39	0.01	-0.3	0.01	-0.2	0.01	-0.11	0.01	0.2	0.01	0.38	0.01	0.76	0.02	0.59	0.01	-0.19	0.01	0.097	0.002	0.039	0.003	-0.25	0.01	-0.2	0.01	-0.13	0.01	-0.07	0.01	0.13	0.01	0.25	0.01	0.51	0.02	0.39	0.01	-0.13	0.01	0.031	0.003
MA-202511	2566-4	unknown	-0.24	0.03	-0.19	0.03	-0.12	0.02	-0.07	0.02	0.12	0.03	0.22	0.03	0.47	0.06	0.37	0.06	-0.12	0.01	0.06	0.001	0.002	0.008	-0.11	0.03	-0.09	0.03	-0.05	0.02	-0.03	0.02	0.05	0.03	0.1	0.03	0.21	0.06	0.16	0.06	-0.05	0.01	-0.007	0.008
MA-202513	2566-1	unknown	-0.34	0.02	-0.26	0.02	-0.17	0.004	-0.1	0.01	0.16	0.02	0.31	0.02	0.64	0.04	0.5	0.03	-0.16	0.003	0.082	0.001	0.024	0.005	-0.2	0.02	-0.16	0.02	-0.1	0.004	-0.06	0.01	0.09	0.02	0.18	0.02	0.39	0.04	0.3	0.03	-0.1	0.003	0.016	0.005
MA-202515	A1472-43221a	Santa Vittoria	-0.4	0.01	-0.32	0.01	-0.19	0.01	-0.12	0.005	0.18	0.01	0.35	0.01	0.75	0.02	0.58	0.02	-0.2	0.01	0.096	0.002	0.071	0.002	-0.26	0.01	-0.22	0.01	-0.12	0.01	-0.08	0.005	0.11	0.01	0.23	0.01	0.49	0.02	0.38	0.02	-0.14	0.01	0.063	0.002
MA-202517	A1472-43221c	Santa Vittoria	-0.2	0.01	-0.17	0.01	-0.09	0.01	-0.06	0.004	0.09	0.01	0.16	0.01	0.36	0.01	0.29	0.02	-0.1	0.01	0.047	0.002	0.022	0.001	-0.06	0.01	-0.06	0.01	-0.02	0.01	-0.03	0.004	0.03	0.01	0.03	0.01	0.1	0.01	0.09	0.02	-0.04	0.01	0.014	0.001
MA-202519	A1472-43221e	Santa Vittoria	-0.33	0.01	-0.27	0.02	-0.16	0.01	-0.1	0.01	0.14	0.01	0.3	0.03	0.63	0.03	0.48	0.01	-0.16	0.03	0.08	0.002	0.055	0.001	-0.2	0.01	-0.16	0.02	-0.09	0.01	-0.06	0.01	0.08	0.01	0.17	0.03	0.37	0.03	0.27	0.01	-0.1	0.03	0.047	0.001
MA-202521	A1472-43221g	Santa Vittoria	-0.27	0.003	-0.22	0.01	-0.13	0.004	-0.09	0.004	0.12	0.01	0.23	0.01	0.49	0.01	0.38	0.01	-0.13	0.003	0.064	0.002	0.039	0.002	-0.13	0.003	-0.12	0.01	-0.06	0.004	-0.06	0.004	0.05	0.01	0.1	0.01	0.23	0.01	0.18	0.01	-0.06	0.003	0.031	0.002
MA-202522	A1472-43221t	Santa Vittoria	-0.18	0.02	-0.16	0.02	-0.09	0.02	-0.07	0.01	0.1	0.01	0.15	0.02	0.33	0.04	0.28	0.03	-0.09	0.02	0.044	0.003	0.019	0.001	-0.05	0.02	-0.05	0.02	-0.03	0.02	-0.03	0.01	0.03	0.01	0.02	0.02	0.07	0.04	0.08	0.03	-0.03	0.02	0.011	0.001
MA-202523	A1472-43221p	Santa Vittoria	-0.25	0.01	-0.21	0.01	-0.13	0.01	-0.08	0.01	0.11	0.01	0.23	0.02	0.48	0.02	0.37	0.02	-0.13	0.01	0.061	0.001	0.036	0.001	-0.12	0.01	-0.11	0.01	-0.06	0.01	-0.04	0.01	0.05	0.01	0.1	0.02	0.22	0.02	0.16	0.02	-0.06	0.01	0.028	0.001
MA-202525	A1472-43221l	Santa Vittoria	-0.31	0.02	-0.26	0.01	-0.14	0.005	-0.1	0.01	0.14	0.01	0.28	0.02	0.58	0.03	0.45	0.005	-0.16	0.02	0.075	0.002	0.05	0.002	-0.17	0.02	-0.16	0.01	-0.07	0.005	-0.06	0.01	0.07	0.01	0.15	0.02	0.33	0.03	0.25	0.005	-0.09	0.02	0.042	0.002
MA-202533	43025	Santa Vittoria	-0.35	0.01	-0.29	0.01	-0.17	0.001	-0.11	0.003	0.18	0.01	0.32	0.01	0.67	0.02	0.53	0.01	-0.17	0.01	0.086	0.003	0.061	0.002	-0.22	0.01	-0.18	0.01	-0.1	0.001	-0.08	0.003	0.11	0.01	0.2	0.01	0.41	0.02	0.32	0.01	-0.11	0.01	0.053	0.002
MA-202539	43035	Santa Vittoria	-0.19	0.02	-0.16	0.01	-0.09	0.01	-0.07	0.01	0.1	0.004	0.17	0.02	0.36	0.04	0.29	0.02	-0.09	0.02	0.047	0.003	0.022	0.002	-0.05	0.02	-0.05	0.01	-0.02	0.01	-0.03	0.01	0.04	0.004	0.04	0.02	0.1	0.04	0.09	0.02	-0.02	0.02	0.014	0.002
MA-202541	43037	Santa Vittoria	-0.29	0.02	-0.24	0.02	-0.14	0.01	-0.1	0.02	0.14	0.01	0.26	0.02	0.55	0.03	0.43	0.02	-0.14	0.003	0.071	0.002	0.046	0.002	-0.16	0.02	-0.14	0.02	-0.07	0.01	-0.06	0.02	0.07	0.01	0.14	0.02	0.29	0.03	0.23	0.02	-0.07	0.003	0.038	0.002
MA-202542	43038	Santa Vittoria	-0.28	0.03	-0.23	0.02	-0.13	0.02	-0.1	0.003	0.13	0.004	0.24	0.01	0.53	0.04	0.41	0.03	-0.14	0.02	0.068	0.002	0.043	0.002	-0.15	0.03	-0.13	0.02	-0.07	0.02	-0.06	0.003	0.06	0.004	0.12	0.01	0.27	0.04	0.21	0.03	-0.07	0.02	0.035	0.002
MA-202544	43040	Santa Vittoria	-0.28	0.03	-0.23	0.03	-0.13	0.01	-0.1	0.01	0.14	0.03	0.25	0.04	0.53	0.06	0.42	0.06	-0.14	0.01	0.069	0.002	0.044	0.001	-0.15	0.03	-0.13	0.03	-0.07	0.01	-0.06	0.01	0.07	0.03	0.13	0.04	0.28	0.06	0.22	0.06	-0.07	0.01	0.036	0.001

## Sheet: Pb isotopy
S2 Table. Chemical composition (in mass%), lead isotope ratios, osmium isotope ratios and osmium concentrations, copper isotope values (in ‰ relative ton NIST SRM 976) and tin isotope composition as individual isotopic values relative to NIST SRM 3161a reference material and Puratronic in-house reference material (in ‰ and as δSn in ‰ u–1) of Sardinian bronzetti and ingots of the study.
Lab. no.	Orig. ID	Site	208Pb / 206Pb	2SD	207Pb / 206Pb	2SD	206Pb / 204Pb	2SD	208Pb / 204Pb	2SD	207Pb / 204Pb	2SD
MA-202494	A1401	Su Monte	2.1229	0.0001	0.87417	1e-05	17.9	0.001	38	0.003	15.648	0.001
MA-202495	A1798	Su Monte	2.1177	0.0001	0.8685	2e-05	17.996	0.001	38.11	0.003	15.629	0.001
MA-202496	A1067	Su Monte	2.1192	0.0001	0.86902	2e-05	17.988	0.001	38.12	0.002	15.632	0.001
MA-202497	A1346	unknown	2.1215	0.0001	0.87312	2e-05	17.921	0.001	38.02	0.001	15.647	0.001
MA-202498	A921	Su Monte	2.107	0.0001	0.86342	2e-05	18.124	0.002	38.187	0.005	15.649	0.001
MA-202499	B467	Abini	2.1131	0.0001	0.86873	2e-05	18.006	0.002	38.049	0.004	15.642	0.002
MA-202500	B468	Abini	2.1202	0.0001	0.87206	1e-05	17.942	0.001	38.04	0.003	15.647	0.001
MA-202501	A2295	Su Monte	2.1224	0.0001	0.87391	1e-05	17.904	0.002	38	0.004	15.647	0.001
MA-202502	A1864	Su Monte	2.1146	0.0001	0.86998	2e-05	17.979	0.001	38.018	0.003	15.641	0.002
MA-202503	C730/1	Su Monte	2.1064	0.0001	0.86771	2e-05	18.023	0.001	37.964	0.002	15.639	0.001
MA-202504	C2958	Su Monte	2.1028	0.0001	0.85651	1e-05	18.289	0.001	38.458	0.003	15.664	0.001
MA-202505	C938	Su Monte	2.1138	0.0001	0.86636	2e-05	18.066	0.001	38.189	0.001	15.652	0.001
MA-202506	C1838	Su Monte	2.1118	0.0001	0.8641	2e-05	18.101	0.001	38.224	0.002	15.641	0.001
MA-202507	C2214	Su Monte	2.1063	0.0001	0.85992	2e-05	18.202	0.002	38.339	0.006	15.652	0.002
MA-202508	C3000	Su Monte	2.1063	0.0001	0.85954	2e-05	18.223	0.001	38.382	0.004	15.663	0.002
MA-202509	B214	Abini	2.1028	0.0001	0.85789	2e-05	18.227	0.002	38.327	0.002	15.637	0.001
MA-202510	2566-2	unknown	2.1197	0.0001	0.87229	2e-05	17.937	0.001	38.019	0.001	15.646	0.001
MA-202511	2566-4	unknown	2.1223	0.0001	0.87352	1e-05	17.914	0.002	38.02	0.005	15.649	0.002
MA-202512	2566-5	unknown	2.1079	0.0001	0.85906	2e-05	18.179	0.001	38.319	0.001	15.616	0.001
MA-202513	2566-1	unknown	2.1201	0.0001	0.87203	1e-05	17.946	0.001	38.046	0.001	15.649	0.001
MA-202514	2566-3	unknown	2.1195	0.0001	0.87226	1e-05	17.937	0.002	38.017	0.004	15.645	0.002
MA-202515	A1472-43221a	Santa Vittoria	2.1081	0.0001	0.85866	2e-05	18.18	0.001	38.325	0.001	15.61	0.001
MA-202516	A1472-43221b	Santa Vittoria	2.099	0.0001	0.86063	3e-05	18.17	0.001	38.137	0.003	15.637	0.001
MA-202517	A1472-43221c	Santa Vittoria	2.1175	0.0001	0.86909	3e-05	17.997	0.001	38.107	0.002	15.641	0.001
MA-202518	A1472-43221d	Santa Vittoria	2.1081	0.0001	0.86081	1e-05	18.154	0.001	38.27	0.001	15.627	0.001
MA-202519	A1472-43221e	Santa Vittoria	2.1072	0.0001	0.85879	1e-05	18.183	0.001	38.315	0.003	15.615	0.001
MA-202520	A1472-43221f	Santa Vittoria	2.11	0.0001	0.86154	1e-05	18.135	0.001	38.265	0.002	15.624	0.001
MA-202521	A1472-43221g	Santa Vittoria	2.1226	0.0001	0.87389	2e-05	17.908	0.002	38.01	0.004	15.649	0.002
MA-202522	A1472-43221t	Santa Vittoria	2.1163	0.0001	0.86634	2e-05	18.036	0.002	38.169	0.005	15.625	0.002
MA-202523	A1472-43221p	Santa Vittoria	2.1082	0.0001	0.86836	2e-05	18.016	0.001	37.981	0.002	15.644	0.001
MA-202524	A1472-43221r	Santa Vittoria	2.1219	0.0001	0.87344	1e-05	17.914	0.002	38.012	0.003	15.647	0.001
MA-202525	A1472-43221l	Santa Vittoria	2.1178	0.0001	0.86918	1e-05	17.991	0.002	38.1	0.006	15.637	0.002
MA-202526	A1472-43221s	Santa Vittoria	2.1154	0.0001	0.86903	3e-05	18.001	0.002	38.08	0.004	15.644	0.002
MA-202527	A1472-43221o	Santa Vittoria	2.1222	0.0001	0.87376	1e-05	17.909	0.001	38.007	0.003	15.648	0.001
MA-202528	A1472-43221i	Santa Vittoria	2.1219	0.0001	0.87316	1e-05	17.915	0.002	38.014	0.005	15.643	0.002
MA-202529	A1472-43221n	Santa Vittoria	2.107	0.0001	0.85819	3e-05	18.19	0.001	38.326	0.004	15.61	0.002
MA-202530	A1472-43221h	Santa Vittoria	2.112	0.0001	0.85836	1e-05	18.18	0.001	38.396	0.002	15.605	0.001
MA-202531	A1472-43221m	Santa Vittoria	2.1146	0.0001	0.86232	2e-05	18.115	0.001	38.306	0.002	15.621	0.001
MA-202532	43024	Santa Vittoria	2.1218	0.0001	0.87337	1e-05	17.916	0.001	38.013	0.001	15.647	0.001
MA-202533	43025	Santa Vittoria	2.1071	0.0001	0.85844	1e-05	18.185	0.002	38.318	0.003	15.611	0.001
MA-202534	43027	Santa Vittoria	2.0748	0.0001	0.85034	1e-05	18.374	0.001	38.121	0.003	15.624	0.001
MA-202535	43031	Santa Vittoria	2.1192	0.0001	0.87055	1e-05	17.963	0.002	38.067	0.002	15.638	0.001
MA-202536	43032	Santa Vittoria	2.1089	0.0001	0.85835	1e-05	18.174	0.001	38.325	0.002	15.599	0.001
MA-202537	43033	Santa Vittoria	2.1167	0.0001	0.86825	1e-05	18.011	0.002	38.124	0.005	15.638	0.002
MA-202538	43034	Santa Vittoria	2.1197	0.0001	0.86998	1e-05	17.972	0.001	38.095	0.002	15.635	0.002
MA-202539	43035	Santa Vittoria	2.1148	0.0001	0.86488	1e-05	18.064	0.002	38.202	0.004	15.623	0.001
MA-202540	43036	Santa Vittoria	2.1167	0.0001	0.86736	2e-05	18.022	0.001	38.149	0.001	15.632	0.001
MA-202541	43037	Santa Vittoria	2.1073	0.0001	0.85963	2e-05	18.169	0.001	38.287	0.002	15.619	0.001
MA-202542	43038	Santa Vittoria	2.1213	0.0001	0.87292	2e-05	17.923	0.003	38.021	0.005	15.646	0.002
MA-202543	43039	Santa Vittoria	2.111	0.0001	0.86051	2e-05	18.145	0.001	38.303	0.002	15.614	0.001
MA-202544	43040	Santa Vittoria	2.1144	0.0001	0.86567	2e-05	18.056	0.001	38.177	0.002	15.63	0.001
MA-202545	43042	Santa Vittoria	2.1155	0.0001	0.86683	3e-05	18.028	0.003	38.139	0.008	15.627	0.003

## Sheet: Cu isotopy
S2 Table. Chemical composition (in mass%), lead isotope ratios, osmium isotope ratios and osmium concentrations, copper isotope values (in ‰ relative ton NIST SRM 976) and tin isotope composition as individual isotopic values relative to NIST SRM 3161a reference material and Puratronic in-house reference material (in ‰ and as δSn in ‰ u–1) of Sardinian bronzetti and ingots of the study.
Lab. no.	Orig. ID	Site	δ65Cu	2SD
MA-202494	A1401	Su Monte	-0.21	0.06
MA-202495	A1798	Su Monte	0.14	0.02
MA-202496	A1067	Su Monte	-0.82	0.004
MA-202497	A1346	unknown	-0.2	0
MA-202499	B467	Abini	-0.59	0
MA-202500	B468	Abini	-0.15	0.01
MA-202501	A2295	Su Monte	-0.31	0.03
MA-202502	A1864	Su Monte	-0.44	0.02
MA-202503	C730/1	Su Monte	-0.89	0.005
MA-202504	C2958	Su Monte	-0.25	0.01
MA-202506	C1838	Su Monte	-0.21	0.01
MA-202507	C2214	Su Monte	-0.09	0.02
MA-202508	C3000	Su Monte	0.14	0.03
MA-202509	B214	Abini	-0.08	0.01
MA-202511	2566-4	unknown	-0.21	0.01
MA-202513	2566-1	unknown	-0.23	0.01
MA-202514	2566-3	unknown	-0.83	0.02
MA-202515	A1472-43221a	Santa Vittoria	-0.2	0.01
MA-202517	A1472-43221c	Santa Vittoria	-0.3	0
MA-202519	A1472-43221e	Santa Vittoria	-1.27	0.01
MA-202521	A1472-43221g	Santa Vittoria	-0.27	0.01
MA-202522	A1472-43221t	Santa Vittoria	-1.04	0.03
MA-202523	A1472-43221p	Santa Vittoria	-0.56	0.02
MA-202525	A1472-43221l	Santa Vittoria	-0.3	0.01
MA-202533	43025	Santa Vittoria	-0.81	0.01
MA-202539	43035	Santa Vittoria	-0.26	0.04
MA-202541	43037	Santa Vittoria	-0.18	0
MA-202542	43038	Santa Vittoria	-0.21	0.01
MA-202544	43040	Santa Vittoria	-0.18	0.01

## Sheet: Os isotopy
S2 Table. Chemical composition (in mass%), lead isotope ratios, osmium isotope ratios and osmium concentrations, copper isotope values (in ‰ relative ton NIST SRM 976) and tin isotope composition as individual isotopic values relative to NIST SRM 3161a reference material and Puratronic in-house reference material (in ‰ and as δSn in ‰ u–1) of Sardinian bronzetti and ingots of the study.
Lab. no.	Orig. ID	Site	187Os/188Os	2SD	ppt Os	2SD
MA-202494	A1401	Su Monte	82.6111	0.0003	993	9
MA-202506	C1838	Su Monte	9.9483	0.0301	2817	26
MA-202515	A1472-43221a	Santa Vittoria	34.9171	0.0064	575	5
MA-202521	A1472-43221g	Santa Vittoria	76.5588	0.0319	5070	47
MA-202525	A1472-43221l	Santa Vittoria	62.3468	0.0172	5433	50
MA-202533	43025	Santa Vittoria	9.3055	0.0016	1152	11
MA-202539	43035	Santa Vittoria	74.0326	0.0257	2642	25
